# Supplementary material for: Using Machine Learning Methods to Predict Cognitive Age from Psychophysiological Tests
Source: Healthcare (Basel). 2025 Dec 5;13(24):3193. doi: 10.3390/healthcare13243193 (PMC12733081; doi:10.3390/healthcare13243193)
Supplement: Supplementary file 1 [file healthcare-13-03193-s001.zip]

Archive with 1 entries (1 files):
- healthcare-3974064-supplementary.pdf
